# Supplementary material for: Exceptional Diversity, Non-Random Distribution, and Rapid Evolution of Retroelements in the B73 Maize Genome
Source: PLoS Genet. 2009 Nov 20;5(11):e1000732. doi: 10.1371/journal.pgen.1000732 (PMC2774510; doi:10.1371/journal.pgen.1000732)
Supplement: Table S1 — Properties of all maize LTR-retrotransposon families examined in this manuscript. (0.07 MB XLS) [file pgen.1000732.s006.xls]

## Sheet: Sheet1
SF	Family	Mb in B73, homology search	# fragments, homology search	Avg length, homology search	# FL, structural search	Avg length, structural search	Avg insertion date (mya), FL elements
RLG	Cinful-Zeon†	188.308	82429	2284.49	9844	8202.12	0.595919
RLC	Ji†	225.818	127484	1771.34	4093	9523.36	0.765571
RLC	Opie	178.171	159512	1116.98	3530	8887.62	0.784222
RLG	Huck	233.485	59208	3943.48	3341	13406.6	1.09484
RLG	Prem1	76.9536	75605	1017.84	1479	8958.02	0.574369
RLG	Grande	62.2686	19303	3225.85	1338	13796	0.556936
RLG	Flip	96.2627	29485	3264.8	716	14846.9	0.856677
RLG	Doke	43.2764	19523	2216.69	697	10630.5	0.737888
RLX	Milt	21.5518	16341	1318.88	599	6307.68	1.17875
RLX	Ruda	19.1523	42455	451.121	568	6484.52	0.739511
RLG	Puck†	20.6881	15114	1368.81	514	9306.81	2.17143
RLG	Gyma	64.4186	39405	1634.78	436	12796.9	0.918754
RLG	CRM1	6.30102	3578	1761.05	286	6918.27	0.885785
RLG	CRM4	5.28211	5354	986.573	249	6003.67	1.79944
RLG	Uwum	15.8024	13271	1190.74	238	8495.2	0.804509
RLX	Name	0.569846	2206	258.316	212	6023.92	0.850635
RLG	Xilon-Diguus†	83.5577	48297	1730.08	197	10963.7	0.770988
RLC	Giepum	27.8228	28737	968.187	186	12387.2	0.708478
RLG	Dagaf	15.7847	13991	1128.21	185	10955.4	0.952931
RLC	Wiwa	6.7822	4049	1675.03	162	7934.87	0.557574
RLC	Ebel	4.27027	5436	785.554	150	5300.53	0.568821
RLC	Raider	1.97178	1090	1808.98	146	5868.82	0.727924
RLG	Bosohe	1.50717	1461	1031.6	106	5181.59	0.59053
RLG	Tekay	15.8635	15387	1030.97	102	12102.4	0.737934
RLG	Ewib	0.51233	794	645.252	94	2082.77	1.64403
RLG	Guhis	2.14217	1742	1229.72	90	7581.79	1.04526
RLX	Lamyab	0.180634	620	291.345	88	2551.49	0.674257
RLC	Agep	0.25433	413	615.811	67	7635.79	0.214868
RLX	Baso	1.1165	4401	253.693	65	12051.4	2.41402
RLC	Eninu	1.81056	1084	1670.26	64	7127.11	0.610216
RLX	Ubow	4.11982	6225	661.819	57	8935.05	2.69858
RLG	Bygum	2.15045	3642	590.459	49	9245.37	2.43626
RLC	Neha	2.52335	8463	298.163	39	9610.33	2.50878
RLX	Iwik	8.45127	18024	468.89	32	13873.7	2.29291
RLX	Yraj	0.79559	3530	225.38	32	6758.28	0.864663
RLX	CRM3/CentA	0.727105	1445	503.187	29	5697.14	0.567507
RLC	Debeh	0.769803	2050	375.514	27	6710.89	0.8349
RLC	Stonor	0.706449	1453	486.2	27	6194.78	0.361396
RLG	Bogu	0.49185	729	674.691	27	6732.89	0.65698
RLX	Yreud	1.72576	5927	291.169	24	2832.42	2.76154
RLX	Jeli	0.079401	327	242.817	22	3096.77	0.424476
RLC	Fourf	3.70684	4039	917.762	19	6259.05	0.623077
RLG	Kubi	0.321035	220	1459.25	19	5167.68	0.452024
RLX	Bs1	0.061453	216	284.505	19	2923.58	0.62753
RLX	Daju	0.061777	273	226.289	16	1375.31	1.0726
RLG	Nopip	0.078556	126	623.46	14	5191.36	0.826099
RLC	Wamenu	0.351275	690	509.094	13	5265	0.255325
RLG	Apil	0.163441	166	984.584	13	4777.69	0.707101
RLC	Ahov	0.158262	90	1758.47	13	5610.62	0.22574
RLC	Homy	0.148645	164	906.372	13	5166.85	0.38787
RLC	Ubat	0.467794	422	1108.52	11	4739.91	0.940909
RLC	Ubel	0.075754	195	388.482	11	4299.64	0.39021
RLX	CRM2	1.13437	1617	701.53	10	5863.5	0.371154
RLX	Avahi	0.544827	3341	163.073	10	6229.5	1.58308
RLX	Tuteh	0.451143	1086	415.417	10	1910.9	1.63077
RLC	Hesa	0.243893	321	759.791	10	4772.3	0.388462
RLG	Bobobo	0.074013	75	986.84	10	5257.2	0.065
RLX	Naseup	3.12252	7202	433.563	9	12057.2	2.2
RLC	Gudyeg	3.09093	3151	980.937	9	6191.33	2.00385
RLG	Laiwa	0.125825	211	596.327	9	4903.78	0.452564
RLX	Mibaab	0.024234	107	226.486	9	2571.67	0.252991
RLX	Odip	0.237836	1267	187.716	8	3906.25	0.555288
RLG	Udokup	0.213618	356	600.051	8	5322	0.378846
RLC	Lafa	0.134615	305	441.361	8	5015.38	0.352885
RLC	Fehod	0.106464	124	858.581	8	5089	0.251923
RLX	Maono	0.08707	242	359.793	8	2149.88	1.92308
RLG	Pagof	0.039962	29	1378	8	7522.75	0.591827
RLG	Sokiit	0.080738	92	877.587	7	5298	0.697253
RLX	Oweiw	0.030052	65	462.338	7	2604.29	0.447253
RLC	Dugiab	2.80869	10178	275.957	6	5548.33	3.36603
RLC	Hera	0.132333	230	575.361	6	5110	0.166667
RLC	Sofi	0.122928	427	287.888	6	2177.17	2.39744
RLC	Tata	0.117819	238	495.038	6	4914.5	0.932051
RLG	Umojev	0.068646	45	1525.47	6	5462.67	0.287179
RLC	Dijap	3.66717	5288	693.489	5	11504.8	1.84462
RLC	Anar	0.668782	1010	662.16	5	5198.4	0.755385
RLG	Gyte	0.506587	3556	142.46	5	4223.6	2.59692
RLX	Sari	0.2411	176	1369.89	5	2403.8	4.13615
RLG	Ufonah	0.121984	146	835.507	5	5456.2	0.184615
RLC	Kuvi	0.120694	176	685.761	5	5351	0.851538
RLX	Ukov	0.098014	283	346.339	5	3278.4	2.60538
RLG	Guwiot	0.091746	144	637.125	5	6192.2	0.919231
RLG	Satulo	0.086967	78	1114.96	5	5340	0.220769
RLG	Ovikoh	0.068427	48	1425.56	5	6953.8	0.362308
RLG	Yfages	0.067968	133	511.038	5	5220.2	0.104615
RLX	Halo	0.029956	89	336.584	5	6816.6	0.910769
RLX	Mopin	0.027991	103	271.757	5	4450.8	0.612308
RLX	Neafu	0.023457	87	269.621	5	2997.2	0.0684615
RLX	Elalal	0.013868	27	513.63	5	1845.4	0.567692
RLX	Dady	0.012195	38	320.921	5	3866.4	1.40077
RLC	Victim	0.708102	949	746.156	4	4848.5	2.20288
RLG	Udav	0.519667	3977	130.668	4	9964	0.5
RLX	Defub	0.339301	865	392.255	4	10052.5	3.32692
RLC	Fipi	0.31695	638	496.787	4	5210.5	5.09231
RLX	Vedi	0.292788	2444	119.799	4	3445.5	0.325
RLX	Small	0.250059	456	548.375	4	4036.75	0.821154
RLG	Amiin	0.137286	95	1445.12	4	4773.75	0.314423
RLC	Janoov	0.134576	165	815.612	4	6605.75	0.654808
RLG	Nasi	0.076117	79	963.506	4	5409.75	1.37692
RLG	Fege	0.070272	110	638.836	4	5142.75	1.22788
RLG	Tituer	0.063783	84	759.321	4	7064.75	0.635577
RLG	Abiri	0.062659	41	1528.27	4	5852.5	0.716346
RLG	Witi	0.053205	40	1330.12	4	7856.5	0.0692308
RLG	Ojav	0.052781	44	1199.57	4	5358.25	0.125
RLG	Fuved	0.050514	35	1443.26	4	5310	0.225
RLC	Giream	0.04997	137	364.745	4	4617.5	1.35
RLG	Soger	0.040302	44	915.955	4	5596.5	0.419231
RLG	Uper	0.036841	33	1116.39	4	5454.5	0.0653846
RLG	Okopam	0.035442	41	864.439	4	5923	0.673077
RLX	Gufa	0.032691	113	289.301	4	3522.5	0.630769
RLG	Lute	0.032573	40	814.325	4	5570.25	0.373077
RLX	Ovev	0.030232	130	232.554	4	8895.5	2.50769
RLC	Atop	0.025057	45	556.822	4	5128	0.1375
RLC	Ijiret	0.024141	32	754.406	4	4795.25	0.921154
RLX	Gotur	0.009808	68	144.235	4	2582	1.82885
RLX	Tisy	0.006512	24	271.333	4	4892.5	0.326923
RLX	Hiimam	1.61157	6528	246.871	3	4582.67	2.75
RLX	Bene	0.951914	1425	668.01	3	9382.67	3.02692
RLC	Donuil	0.558021	1303	428.259	3	10759.3	1.67051
RLC	Kake	0.314128	518	606.425	3	7372	0.223077
RLC	Hopscotch	0.171071	344	497.299	3	4883	0.114103
RLC	Hani	0.129056	174	741.701	3	10008.3	1.24103
RLG	Waepo	0.113558	111	1023.05	3	5473	1.18718
RLG	Ubid	0.111216	116	958.759	3	4631	0.0692308
RLG	Wuwe	0.108732	609	178.542	3	6549.67	0.696154
RLC	Bovo	0.106569	158	674.487	3	7787	0.34359
RLX	Fajy	0.096981	483	200.789	3	1932	3.37949
RLG	Olepo	0.069878	63	1109.17	3	5378.67	0.771795
RLG	Hooni	0.069243	115	602.113	3	5415	0.325641
RLG	Weaniv	0.066204	74	894.649	3	5330	0.0935897
RLG	Upus	0.060286	70	861.229	3	5454	0.415385
RLC	Nowuv	0.059666	130	458.969	3	5520	0.587179
RLX	Bumy	0.056854	244	233.008	3	5386.33	1.63077
RLG	Awuhe	0.052185	50	1043.7	3	5471.67	0.948718
RLG	Maro	0.044728	45	993.956	3	5506.67	0.767949
RLC	Guvi	0.04014	58	692.069	3	5807.67	0.752564
RLG	Magellan	0.040117	31	1294.1	3	5620.33	0.252564
RLC	Uhun	0.038092	117	325.573	3	7375.67	0.489744
RLC	Sehoad	0.035561	67	530.761	3	4623.67	0.223077
RLX	Wiolus	0.034088	97	351.423	3	5213	1.30128
RLX	Toro	0.031345	122	256.926	3	3872.33	1.91538
RLG	Reina	0.027612	29	952.138	3	5407.33	0.976923
RLX	Ifab	0.025749	124	207.653	3	3173.67	0.128205
RLC	Guwo	0.025423	48	529.646	3	8758	0.742308
RLX	Rijuep	0.022244	56	397.214	3	4595	0.139744
RLG	Omoha	0.021764	41	530.829	3	5393.67	0.712821
RLX	Teuta	0.020948	136	154.029	3	2216	1.54872
RLC	Bote	0.018056	112	161.214	3	6159.67	0.533333
RLX	Jupek	0.013671	24	569.625	3	4099.67	0.348718
RLG	Bobeg	0.013241	49	270.224	3	3077.33	0.191026
RLX	Ipiki	3.94541	1454	2713.49	2	9202.5	3.09615
RLG	Ywyt	2.64262	3015	876.49	2	11086.5	2.99615
RLX	Osed	1.8773	1052	1784.5	2	2202.5	6.90385
RLX	Wihov	0.617453	548	1126.74	2	15042.5	1.4
RLX	Leso	0.602177	4380	137.483	2	1372.5	3.27692
RLG	Ekoj	0.501348	1728	290.132	2	3700	0.438462
RLC	Pute	0.478101	982	486.865	2	5108	1.59615
RLC	Japov	0.375093	713	526.077	2	7452	1.01154
RLG	Sawujo	0.347227	2395	144.98	2	19971.5	3.06923
RLX	Vora	0.262538	2250	116.684	2	4285	1.62115
RLC	Totu	0.257851	688	374.783	2	4964.5	5.76538
RLX	Nabu	0.214529	464	462.347	2	3244.5	n.d.
RLG	Piube	0.157243	114	1379.32	2	5205.5	0.0442308
RLX	Onub	0.136611	153	892.882	2	16847	0.251923
RLC	Dolovu	0.134134	138	971.986	2	5170	1.19231
RLX	Kaise	0.124901	199	627.643	2	1180	1.16923
RLG	Lyruom	0.122476	261	469.257	2	6105.5	1.67885
RLC	Omud	0.112101	250	448.404	2	5355	1.68462
RLC	Gekog	0.110188	203	542.798	2	4772.5	0.386538
RLG	Ulik	0.109239	109	1002.19	2	5494	0.953846
RLC	Huti	0.097059	208	466.63	2	4754	1.61538
RLG	Anysaf	0.096835	136	712.022	2	5200.5	0.292308
RLC	Nitat	0.092622	164	564.768	2	5122	0
RLG	Rufefu	0.092213	79	1167.25	2	5565	0.234615
RLG	Riiryl	0.090578	100	905.78	2	5503.5	0.238462
RLG	Oveah	0.088692	115	771.235	2	5337.5	0.521154
RLC	Iseb	0.079677	81	983.667	2	5337	0
RLG	Ojam	0.076581	82	933.915	2	5352.5	0
RLC	Bihar	0.074904	220	340.473	2	4155	1.72692
RLG	Iwim	0.074139	73	1015.6	2	6636.5	0.111538
RLG	Lowy	0.071254	77	925.377	2	5197	0
RLC	Yrer	0.070022	91	769.473	2	5281.5	0.275
RLC	Ehahu	0.063288	62	1020.77	2	5056	1.41538
RLG	Ovamef	0.06219	95	654.632	2	5404	1.06538
RLG	Ures	0.061799	96	643.74	2	5483.5	0.726923
RLG	Ojokat	0.058006	55	1054.65	2	5557	0.248077
RLC	Mauky	0.055309	104	531.817	2	5390	0.942308
RLG	Wemu	0.05187	52	997.5	2	5608.5	0.653846
RLC	Seko	0.048907	82	596.427	2	5246.5	0.613462
RLG	Naijaj	0.04751	74	642.027	2	5558	1.20769
RLG	Notu	0.045638	40	1140.95	2	5379.5	0.119231
RLG	Aneas	0.044128	40	1103.2	2	5518.5	0.507692
RLG	Bomevy	0.043543	56	777.554	2	5496	0.138462
RLG	Usuf	0.042783	39	1097	2	5229.5	0.630769
RLC	Tatu	0.042259	104	406.337	2	20664	0.596154
RLG	Boha	0.041574	50	831.48	2	5940	0.661538
RLG	Gofi	0.041153	66	623.53	2	5354	0.15
RLG	Jaws	0.040722	237	171.823	2	6073.5	2.5
RLC	Tiwewi	0.039144	66	593.091	2	14209.5	0.569231
RLC	Seufyt	0.03713	101	367.624	2	5276	0
RLC	Wawo	0.036452	229	159.179	2	9479	0.665385
RLG	Ywuv	0.036073	61	591.361	2	5167	2.31346
RLX	Raga	0.035819	115	311.47	2	3194	0
RLC	Tufe	0.032811	316	103.832	2	13463.5	6.43077
RLC	Rely	0.032541	55	591.655	2	4706	0
RLX	Kupu	0.032183	88	365.716	2	10252	2.03462
RLX	Mako	0.03205	194	165.206	2	3009.5	0.138462
RLG	Tuku	0.029891	41	729.049	2	5600	0.669231
RLC	Fuvej	0.029458	55	535.6	2	3288	0.742308
RLX	Petopi	0.029418	157	187.376	2	3289.5	0
RLC	Gilovu	0.027838	82	339.488	2	4860.5	0.0884615
RLC	Ulyg	0.027745	49	566.224	2	8767	0.598077
RLG	Weki	0.027352	24	1139.67	2	5492	0
RLG	Ugano	0.025601	26	984.654	2	5608	1.39808
RLG	Wyly	0.023654	24	985.583	2	5544.5	0.551923
RLG	Yvoj	0.022647	26	871.038	2	5419	0.223077
RLX	Mafogo	0.02193	82	267.439	2	2942	0.0576923
RLC	Huta	0.02141	65	329.385	2	4724.5	2.05769
RLG	Uwuw	0.020138	27	745.852	2	5493.5	0.653846
RLX	Wiru	0.019189	86	223.128	2	3541.5	1.38654
RLC	Ugog	0.018901	57	331.596	2	4964	2.41923
RLG	Bavav	0.018741	44	425.932	2	5671	0
RLX	Ruwi	0.017945	85	211.118	2	3058.5	0.857692
RLX	Bawigu	0.016817	69	243.725	2	3324	0.365385
RLX	Fanuab	0.016274	87	187.057	2	4318.5	0.298077
RLX	Sido	0.01539	51	301.765	2	2652	3.50769
RLX	Mafigi	0.013442	75	179.227	2	3444	1.45385
RLG	Suda	0.013013	22	591.5	2	5310.5	0.536538
RLX	Nakuuv	0.012749	40	318.725	2	7368	0.586538
RLX	Urogor	0.010866	41	265.024	2	1887.5	1.1
RLX	Ewot	0.01083	46	235.435	2	3171	0
RLX	Juta	0.008817	39	226.077	2	3138	0
RLC	Erev	0.007827	31	252.484	2	5429	0.576923
RLX	Mijuw	0.005539	12	461.583	2	5529	0.351923
RLC	Nuhan	4.63994	17550	264.384	1	14219	6.40769
RLC	Machiavelli	3.63763	3451	1054.08	1	5701	2.11538
RLX	Loukuv	2.93318	13645	214.964	1	9909	3.36154
RLX	Vegu	2.72803	2113	1291.07	1	6245	4.75385
RLX	Hutu	2.36765	10561	224.188	1	20168	3.13462
RLG	Lata	1.87987	3996	470.438	1	9068	4.57308
RLX	Naiba	1.39431	6872	202.897	1	21781	0.923077
RLX	Afuv	0.964571	6027	160.042	1	14195	n.d.
RLC	Ibulaf	0.799605	813	983.524	1	4625	1.51154
RLX	Ojah	0.774171	4272	181.22	1	9869	n.d.
RLC	Uloh	0.637732	510	1250.45	1	7334	0
RLX	Uwub	0.564802	5910	95.5672	1	11064	0.723077
RLX	Kawivo	0.542092	3422	158.414	1	11243	n.d.
RLG	Pebi	0.416071	928	448.352	1	11583	0.238462
RLX	Buire	0.361149	3604	100.208	1	2632	7.75
RLX	Utar	0.325785	2728	119.423	1	1925	n.d.
RLX	Afeke	0.303113	2984	101.579	1	1857	n.d.
RLX	Panen	0.264773	1549	170.932	1	2925	n.d.
RLX	Ugymos	0.264244	1221	216.416	1	5243	n.d.
RLX	Pibo	0.257849	1488	173.286	1	2318	n.d.
RLX	Lyna	0.249249	454	549.007	1	7435	0.211538
RLX	Habu	0.232444	2865	81.1323	1	1554	4.88462
RLC	Depuw	0.194897	161	1210.54	1	5471	0.738462
RLC	Labe	0.17139	332	516.235	1	3005	2.49231
RLX	Kahoba	0.156839	1295	121.111	1	2635	n.d.
RLX	Ywely	0.148846	1222	121.805	1	3130	n.d.
RLG	Ahoru	0.147875	385	384.091	1	5702	0
RLX	Teki	0.14473	139	1041.22	1	1514	n.d.
RLC	Lusi	0.135832	307	442.45	1	4993	0.623077
RLX	Ujinas	0.12468	333	374.414	1	7136	0.653846
RLC	Ajipe	0.1216	495	245.657	1	2543	2.56154
RLX	Vusu	0.113409	400	283.522	1	7071	n.d.
RLC	Afad	0.107089	217	493.498	1	5166	0.753846
RLC	Urum	0.103212	212	486.849	1	5202	0.0923077
RLC	Jelat	0.098139	461	212.883	1	1602	n.d.
RLG	Vufi	0.092125	66	1395.83	1	5418	0.130769
RLC	Hago	0.088007	103	854.437	1	5511	0.734615
RLX	Ilyl	0.08727	577	151.248	1	1408	n.d.
RLC	Owiit	0.084128	130	647.138	1	5100	0
RLC	Tiwe	0.083853	189	443.667	1	4812	0.146154
RLC	Uwaf	0.080938	199	406.724	1	4903	0
RLG	Gati	0.079895	103	775.68	1	5617	0.711538
RLG	Mufeub	0.079668	241	330.573	1	5131	0.188462
RLC	Pifo	0.076091	115	661.661	1	5241	0.334615
RLG	Ikal	0.069422	53	1309.85	1	5481	0.269231
RLG	Ewog	0.066923	107	625.449	1	5436	1.64615
RLC	Ydut	0.065906	83	794.048	1	4666	0.861538
RLG	Mywur	0.06265	89	703.933	1	5230	0.676923
RLC	Vuijon	0.062359	116	537.578	1	9200	0.911538
RLC	Volo	0.058635	122	480.615	1	5199	0.365385
RLC	Vodida	0.058217	105	554.448	1	4857	0
RLG	Kase	0.057947	57	1016.61	1	5304	1.51154
RLC	Ogiv	0.057104	356	160.404	1	5212	2.11923
RLG	Ewiut	0.056983	62	919.081	1	5268	0
RLX	Dala	0.05306	386	137.461	1	1688	3.88846
RLC	Niki	0.051191	102	501.873	1	5151	0.5
RLX	Joemon	0.051023	439	116.226	1	2194	n.d.
RLX	Etug	0.050566	171	295.708	1	3425	2.15769
RLC	Ajajog	0.050075	64	782.422	1	5469	n.d.
RLG	Nobe	0.050049	49	1021.41	1	5463	0.242308
RLG	Gylu	0.047796	53	901.811	1	5240	0.130769
RLX	Soefes	0.046819	191	245.126	1	2977	2.33846
RLX	Rulo	0.046419	334	138.979	1	3353	n.d.
RLG	Oguod	0.046294	55	841.709	1	5467	0.380769
RLG	Nakovu	0.045208	30	1506.93	1	5448	0.111538
RLX	Anim	0.044718	138	324.043	1	1659	n.d.
RLC	Ruhi	0.04463	125	357.04	1	4710	0.384615
RLG	Epohi	0.043351	86	504.081	1	5106	3.54615
RLG	Ijaat	0.042299	45	939.978	1	5544	1.78846
RLC	Finaij	0.042108	76	554.053	1	4787	1.09615
RLG	Ytub	0.040612	54	752.074	1	5516	0.265385
RLX	Arar	0.039306	75	524.08	1	4148	0.519231
RLX	Sela	0.039088	301	129.86	1	1729	1.01923
RLC	Ytar	0.03816	81	471.111	1	4844	0.180769
RLC	Ajit	0.036787	69	533.145	1	4989	1.98077
RLC	Naasuj	0.033194	49	677.429	1	4756	0
RLG	Ruugu	0.033102	107	309.364	1	5273	0.769231
RLG	Loba	0.032585	64	509.141	1	3478	0
RLX	Hoda	0.03188	147	216.871	1	2955	1.15385
RLG	Uwew	0.031543	50	630.86	1	5281	0.265385
RLG	Hute	0.031311	72	434.875	1	3857	0.419231
RLX	Demo	0.031168	185	168.476	1	1742	1.59615
RLG	Sowu	0.031124	46	676.609	1	3888	0
RLG	Uvet	0.029156	31	940.516	1	5352	0
RLX	Vafim	0.028969	184	157.44	1	3391	0.296154
RLG	Bowuow	0.028248	59	478.78	1	5400	0.392308
RLX	Yemi	0.028163	107	263.206	1	9765	0.392308
RLX	Jakek	0.027387	202	135.579	1	1775	n.d.
RLG	Lywy	0.026996	42	642.762	1	5275	0.807692
RLX	Ilofaw	0.026327	109	241.532	1	3305	0.561538
RLC	Atej	0.026036	100	260.36	1	5407	0.380769
RLX	Nisow	0.025931	124	209.121	1	3635	1.13462
RLG	Sywu	0.025617	40	640.425	1	5397	2.56923
RLX	Kinosi	0.024869	125	198.952	1	3550	0.111538
RLX	Alaw	0.024669	126	195.786	1	1858	2.51538
RLG	Usif	0.023322	53	440.038	1	4004	2.98462
RLG	Lise	0.023261	49	474.714	1	5350	0
RLG	Labu	0.023221	42	552.881	1	5474	0.330769
RLG	Moorud	0.022679	37	612.946	1	5469	0.992308
RLX	Beby	0.022426	163	137.583	1	3094	0.180769
RLX	Neteut	0.022212	76	292.263	1	2858	4.44615
RLX	Emuh	0.022166	167	132.731	1	1281	n.d.
RLX	Fate	0.022123	96	230.448	1	3415	0.111538
RLX	Ulon	0.022026	82	268.61	1	3607	n.d.
RLG	Dabe	0.021697	30	723.233	1	5444	2.83846
RLC	Votaed	0.021453	137	156.591	1	16653	1.85
RLG	Rowi	0.02061	28	736.071	1	5494	0.123077
RLX	Eguh	0.019614	12	1634.5	1	1457	n.d.
RLX	Pope	0.019015	95	200.158	1	2452	n.d.
RLX	Saahol	0.018492	114	162.211	1	3686	1.58462
RLG	Dadeir	0.018427	34	541.971	1	5516	1.26154
RLG	Rimaar	0.016854	31	543.677	1	5489	0.596154
RLX	Epom	0.016323	100	163.23	1	2206	n.d.
RLC	Taname	0.016171	45	359.356	1	4652	0.373077
RLX	Mulaf	0.016016	93	172.215	1	3288	0
RLG	Seuwe	0.016005	28	571.607	1	5623	1.37308
RLC	Nene	0.01569	29	541.034	1	5309	2.30769
RLG	Boja	0.015622	17	918.941	1	5463	1.60385
RLG	Kise	0.014827	29	511.276	1	5454	2.58846
RLC	Ubep	0.014815	33	448.939	1	4748	0
RLC	Ypel	0.014586	31	470.516	1	1823	n.d.
RLX	Nana	0.014389	40	359.725	1	2763	0.946154
RLX	Uvis	0.013304	55	241.891	1	5145	0.426923
RLX	Vufe	0.012766	36	354.611	1	5475	0
RLX	Wuywu	0.012683	22	576.5	1	1881	0.0769231
RLG	Ivuk	0.011959	24	498.292	1	5290	2.32692
RLX	Kahowu	0.011958	50	239.16	1	3628	0
RLX	Vuna	0.011531	34	339.147	1	17890	n.d.
RLX	Mewu	0.011405	143	79.7552	1	1759	n.d.
RLC	Onal	0.011339	37	306.459	1	4826	0
RLG	Taro	0.011136	26	428.308	1	5607	0.884615
RLX	Poarow	0.011088	32	346.5	1	2913	1.70385
RLX	Niypo	0.011068	30	368.933	1	1826	0.688462
RLX	Bori	0.010643	29	367	1	2725	n.d.
RLX	Wawu	0.009736	40	243.4	1	1472	1.65385
RLX	Uluil	0.006945	21	330.714	1	1361	n.d.
RLX	Okur	0.006719	28	239.964	1	17410	0.553846
RLC	Muekeh	0.006306	17	370.941	1	1379	2.03077
RLX	Jube	0.00603	14	430.714	1	1341	7.85
RLX	Luteja	0.005923	3	1974.33	1	1364	n.d.
RLX	Fosu	0.005762	12	480.167	1	2146	n.d.
RLX	Muusi	0.005381	14	384.357	1	1703	n.d.
RLC	Waneer	0.005371	11	488.273	1	3900	n.d.
RLX	Ewigyw	0.005264	14	376	1	20063	0.7
RLX	Tojena	0.004696	26	180.615	1	1306	0
RLX	Vaofen	0.00465	9	516.667	1	2784	2.00769
RLX	Nyjuvy	0.004517	14	322.643	1	2416	0
RLX	Ovys	0.003839	6	639.833	1	6471	n.d.
RLX	Okoj	0.003109	9	345.444	1	1557	n.d.
RLX	Oviil	0.003109	9	345.444	1	8696	n.d.
RLX	Lenu	0.002549	17	149.941	1	1715	0.0807692
RLX	Miva	0.002205	1	2205	1	1881	n.d.
RLX	Owume	0.002081	3	693.667	1	1221	5.31154
RLX	Epiil	0.001818	6	303	1	4669	0.196154
RLC	Hiri	0.001084	13	83.3846	1	4542	n.d.
RLX	Ohag	0.001009	6	168.167	1	11090	n.d.
RLX	Fara	0.001006	10	100.6	1	5310	n.d.
RLX	Wugaab	0.00069	6	115	1	5422	n.d.
RLX	Gate	0.000568	8	71	1	4601	n.d.
RLX	Etin	0.000373	8	46.625	1	4375	n.d.
RLX	Ajeb	0.000345	4	86.25	1	4353	n.d.
RLX	Ewuof	0.000342	3	114	1	5050	n.d.
RLX	Efaw	0.00031	4	77.5	1	3870	n.d.
RLX	Adun	0.000253	5	50.6	1	2783	n.d.
RLX	Guafa	0.00024	3	80	1	3598	n.d.
RLX	Biwa	0.000218	3	72.6667	1	14520	n.d.
RLX	Guali	0.000118	2	59	1	6076	n.d.
RLX	Bosovu	0.000103	3	34.3333	1	3053	n.d.
RLX	Doba	9.3e-05	1	93	1	4005	n.d.
RLX	Tywo	6.2e-05	1	62	1	3101	n.d.
RLX	Beboso	6.1e-05	1	61	1	2563	n.d.
RLX	Baha	2.9e-05	1	29	1	2478	n.d.
Table S1. Properties of all maize LTR-retrotransposon families examined in this manuscript.
†These families were renamed. Cinful-zeon is comprised of sequences previously identified as belonging to two separate families [41]. Ji includes the family previously published as 'Prem-2' [26]. Members of Puck were previously included in the family Huck [22]. Xilon-diguus has previously been considered as two separate families [41] and also named ANLI [26].
1n.d. = not determined.
