# Supplementary material for: Exceptional Diversity, Non-Random Distribution, and Rapid Evolution of Retroelements in the B73 Maize Genome
Source: PLoS Genet. 2009 Nov 20;5(11):e1000732. doi: 10.1371/journal.pgen.1000732 (PMC2774510; doi:10.1371/journal.pgen.1000732)
Supplement: Table S3 — The re-sampled correlation coefficients describing the relationship between % LTR retrotransposon. (0.01 MB XLS) [file pgen.1000732.s008.xls]

## Sheet: Sheet1
Chromosome	r	SE	CI %
1	-0.72	0.097	(-0.86, -0.47)
2	-0.605	0.132	(-0.81, -0.30)
3	-0.738	0.081	(-0.87, -0.56)
4	-0.852	0.051	(-0.94, -0.73)
5	-0.574	0.158	(-0.79, -0.22)
6	-0.58	0.163	(-0.86, -0.25)
7	-0.733	0.124	(-0.92, -0.44)
8	-0.733	0.126	(-0.92, -0.44)
9	-0.706	0.132	(-0.92, -0.45)
10	-0.581	0.261	(-0.86, 0.12)
Table S3. The re-sampled correlation coefficients describing the relationship between % LTR retrotransposon
abundance and family richness for each chromosome.
